# Supplementary material for: Genome-Wide Analysis of the Apple CBL Family Reveals That Mdcbl10.1 Functions Positively in Modulating Apple Salt Tolerance
Source: Int J Mol Sci. 2021 Nov 18;22(22):12430. doi: 10.3390/ijms222212430 (PMC8624107; doi:10.3390/ijms222212430)
Supplement: Supplementary file 1 [file ijms-22-12430-s001.zip › Supplementary File_S1.xlsx]

## Sheet: Sheet1
	Full sequence			Best 1 domain			dom
Num	E-value	score	bias	E-value	score	bias	exp	N	Sequence
1	9.4e-38	129.8	12.2	1.2e-11	46.2	2.7	4.1	4	MD14G1069200
2	3.1e-36	124.9	3.6	1.4e-18	68.3	1.4	2.1	2	MD11G1183900
3	3.1e-36	124.9	3.6	1.4e-18	68.3	1.4	2.1	2	MD12G1111300
4	3.1e-36	124.9	3.6	1.4e-18	68.3	1.4	2.1	2	MD14G1092700
5	4.9e-36	124.3	6.3	2e-19	71.1	1.5	2.1	2	MD16G1202100
6	9.5e-36	123.4	3.6	2.6e-18	67.5	1.4	2.2	2	MD03G1163500
7	1.4e-35	122.8	6.6	2.8e-19	70.6	1.3	2.1	2	MD13G1201800
8	5.9e-34	117.6	4.4	1.7e-17	64.9	1.2	2.1	2	MD14G1241000
9	1.7e-33	116.2	4.7	4.5e-17	63.5	1.4	2.1	2	MD06G1234300
10	1.7e-32	113	4.2	7.1e-18	66.1	1.3	2.2	2	MD04G1223900
11	2.5e-32	112.4	0.1	5.1e-15	57	0.1	2.1	2	MD06G1025600
12	2.8e-32	112.3	5.1	1.1e-17	65.5	0.9	2.1	2	MD03G1257100
13	5.2e-32	111.4	8.5	1.3e-12	49.2	0.2	3	3	MD09G1262900
14	1.6e-31	109.8	0	7.8e-15	56.4	0	2.1	2	MD01G1013200
15	5.1e-31	108.2	5.5	8.9e-17	62.6	1.3	2	2	MD11G1277800
16	1.3e-30	106.9	8.2	6e-15	56.7	0.5	2.1	2	MD02G1171500
17	2.2e-30	106.2	8.6	2.7e-15	57.8	0.5	2.1	2	MD15G1283300
18	3.8e-29	102.2	1.8	2.7e-14	54.7	0.4	2.6	2	MD11G1184100
19	4.5e-29	102	3.2	3.9e-14	54.1	1.5	2.6	2	MD03G1165100
20	4.8e-29	101.9	6.1	1.4e-13	52.3	3.6	2.6	2	MD15G1007200
21	8.8e-29	101.1	0	1.5e-15	58.6	0	2.1	2	MD06G1209000
22	1.2e-28	100.6	0.1	1.5e-15	58.6	0	2.1	2	MD13G1050700
23	1.5e-28	100.3	2.3	3.2e-14	54.4	1.8	2.6	2	MD03G1200500
24	1.6e-28	100.2	1.9	8e-14	53.1	1.5	2.7	2	MD14G1116100
25	3.2e-28	99.3	1.7	4.5e-13	50.7	0.1	2.2	2	MD16G1019200
26	4.3e-28	98.8	2.7	7.2e-14	53.3	1.7	2.7	2	MD06G1095900
27	5.7e-28	98.5	1.4	9e-13	49.8	0.2	2.2	2	MD13G1020800
28	6e-28	98.4	4.6	4.9e-13	50.6	0.5	2.2	2	MD10G1094100
29	8.6e-28	97.9	2.8	1.7e-14	55.3	1.9	2.7	2	MD06G1186000
30	1e-27	97.6	0	1.9e-14	55.1	0	2.1	2	MD16G1051200
31	1.3e-27	97.3	1.7	7.3e-14	53.2	0.9	2.7	2	MD10G1321000
32	2e-27	96.7	0.3	7.8e-13	50	0	2.2	2	MD02G1202000
33	2e-27	96.7	4.3	5.6e-15	56.8	2.7	2.7	2	MD14G1192200
34	4.5e-27	95.6	2.6	5.5e-14	53.6	0.9	2.8	2	MD05G1345600
35	6.8e-27	95	7	4.8e-14	53.8	0.8	2.3	2	MD10G1150400
36	8.5e-27	94.7	7.2	2.7e-13	51.4	1.9	2.4	2	MD17G1257900
37	1.1e-26	94.4	12.1	1.3e-13	52.4	0.7	3	3	MD05G1080100
38	1.7e-26	93.7	6.3	1.9e-13	51.9	0.5	2.2	2	MD15G1168300
39	1.8e-26	93.7	7.6	5.8e-13	50.4	1	2.4	2	MD02G1026800
40	1.8e-26	93.6	6.9	1.1e-12	49.4	0.7	2.1	2	MD13G1272800
41	2e-26	93.5	2.2	1.6e-13	52.2	0.9	2.9	2	MD05G1140600
42	2e-26	93.5	4.7	6.1e-13	50.3	0.7	2.8	2	MD05G1140300
43	2.1e-26	93.5	3.3	1.5e-13	52.2	2.1	2.6	2	MD14G1044700
44	2.4e-26	93.3	4.5	1.5e-13	52.3	2.9	2.6	2	MD12G1046000
45	2.4e-26	93.3	6.5	1.4e-13	52.4	0.9	2.1	2	MD05G1156600
46	2.5e-26	93.2	5.4	5.9e-13	50.3	1	2.8	2	MD10G1142300
47	2.8e-26	93	3.3	2.7e-09	38.6	0	3.1	3	MD02G1171100
48	4.2e-26	92.5	0.2	7.5e-13	50	0.5	3.3	2	MD03G1173900
49	5.3e-26	92.1	6.3	2.4e-13	51.6	2.1	2.6	2	MD14G1043300
50	1.6e-25	90.6	6.2	9.5e-15	56.1	2.2	2.6	2	MD04G1154500
51	2.1e-25	90.2	0.3	3.5e-13	51.1	1.1	2.9	2	MD11G1192100
52	2.7e-25	89.9	8.3	6e-12	47.1	0.8	2.9	3	MD05G1041800
53	3e-25	89.7	5	2.3e-12	48.4	2.1	2.7	2	MD02G1257300
54	3.9e-25	89.4	3	6.1e-12	47.1	0.8	2.8	2	MD10G1048300
55	5e-25	89	4.6	1e-12	49.6	0.5	2.1	2	MD06G1231000
56	5.3e-25	89	2.8	3.8e-10	41.3	0	3.1	3	MD15G1282600
57	7.3e-25	88.5	6.1	4.4e-14	54	2.1	2.6	2	MD12G1168200
58	7.7e-25	88.4	0.2	2.4e-12	48.4	0	2.1	2	MD06G1143500
59	9.4e-25	88.1	12.1	1e-12	49.6	2	2.9	3	MD12G1044400
60	1.3e-24	87.7	0.1	2.1e-11	45.4	0	2	2	MD17G1014200
61	1.6e-24	87.4	0.7	8.4e-12	46.7	0	2.1	2	MD14G1158700
62	1.9e-24	87.2	0	2.4e-13	51.6	0	2.1	2	MD14G1219400
63	2.3e-24	86.9	5.6	4.7e-12	47.5	2.5	2.2	2	MD14G1083200
64	4.4e-24	86	0.2	4.3e-11	44.4	0	2	2	MD09G1013600
65	6e-24	85.6	5.1	2.7e-17	64.2	0.6	4.6	4	MD05G1194000
66	1.5e-23	84.3	6	1.2e-11	46.2	2.4	2.5	2	MD15G1340300
67	1.9e-23	83.9	3.5	7.9e-17	62.8	0.6	4.4	3	MD10G1180700
68	2e-23	83.9	1.6	2.5e-11	45.1	0.1	2.1	2	MD07G1123300
69	3.2e-23	83.2	6.4	9.3e-11	43.3	1.9	2.9	2	MD09G1176400
70	3.5e-23	83.1	2.6	2.9e-11	44.9	0.6	2.2	2	MD12G1087300
71	7e-23	82.2	8.8	9.7e-18	65.7	1.3	4.4	3	MD04G1230600
72	9.9e-23	81.7	4.7	2.3e-10	42.1	0.2	2.7	3	MD13G1184700
73	1.1e-22	81.6	3	3.1e-11	44.9	2.2	3.8	3	MD17G1082100
74	2.8e-22	80.2	4.1	1.6e-12	49	0.3	2.2	2	MD04G1041400
75	2.8e-22	80.2	3.1	7.9e-14	53.1	0.1	2.7	3	MD07G1053900
76	3.6e-22	79.9	9.1	1.2e-17	65.4	0.9	4.6	3	MD12G1249000
77	4.3e-22	79.6	0.1	6.6e-14	53.4	0.3	2.1	2	MD04G1079800
78	1.1e-21	78.3	0.2	2.5e-13	51.5	0.4	2.1	2	MD06G1074600
79	1.2e-21	78.2	0.3	3e-13	51.3	0.3	2.3	2	MD03G1151100
80	1.5e-21	77.9	3.3	3.4e-10	41.5	0.3	2.6	2	MD02G1132100
81	2.5e-21	77.2	7	1.7e-14	55.3	2.5	3	2	MD12G1072600
82	4.3e-21	76.4	0.9	3.4e-10	41.5	0	2.1	2	MD15G1357800
83	8.2e-21	75.5	5.9	7.1e-10	40.5	1.9	2.4	2	MD04G1008500
84	1.4e-20	74.8	6.8	6.2e-14	53.5	2.4	3	2	MD14G1069700
85	1.4e-20	74.7	7.7	5.8e-12	47.2	1.6	2.2	2	MD15G1270300
86	2.5e-20	74	9.1	8.1e-07	30.7	2.1	3.5	3	MD07G1294200
87	3.1e-20	73.7	3.5	1.2e-09	39.8	0.3	2.6	2	MD15G1245400
88	3.5e-20	73.5	1.1	6.6e-12	47	0.3	3	2	MD16G1280800
89	4.7e-20	73.1	9.6	2.7e-10	41.8	3.9	3.6	3	MD09G1092200
90	4.8e-20	73.1	6.7	1.7e-12	48.9	1	2.2	2	MD12G1194200
91	5.2e-20	73	5	6.9e-13	50.1	1.1	2.3	2	MD08G1037100
92	6.3e-20	72.7	6.9	1.5e-06	29.8	1.3	3.5	3	MD01G1223500
93	7.7e-19	69.2	8.2	2.1e-12	48.6	1	2.4	2	MD04G1178900
94	8.3e-18	65.9	8.5	1.8e-08	36	0	4	3	MD00G1127000
95	1.1e-17	65.5	0.7	4.3e-09	38	0.3	2.1	2	MD13G1151300
96	1.4e-17	65.2	3.2	1.5e-10	42.6	0.6	2.2	2	MD16G1152300
97	1.6e-17	65	2.9	1e-14	56	1.3	2.2	2	MD07G1063200
98	1.9e-17	64.7	10.7	3.5e-08	35.1	4.2	2.4	2	MD11G1042400
99	2.4e-17	64.4	8.7	5.4e-08	34.5	2.4	2.4	2	MD03G1041500
100	3.1e-17	64.1	7.1	2.7e-11	45	1.2	2.6	2	MD15G1133000
101	5.5e-17	63.3	7	1.4e-08	36.4	0	4	3	MD13G1002500
102	6.1e-17	63.1	3	4.2e-09	38	0.3	2.4	2	MD17G1005800
103	8.5e-17	62.7	10.7	4.2e-06	28.4	0.1	4.6	4	MD15G1129400
104	9.4e-17	62.5	6	0.00021	22.9	0	4.8	3	MD02G1018100
105	9.5e-17	62.5	7.4	1.3e-08	36.4	0.4	2.8	3	MD17G1150400
106	3e-16	60.9	1.6	3.2e-08	35.2	0.4	2.4	2	MD14G1145100
107	3.9e-16	60.5	5.7	7.4e-13	50	3.8	3.3	2	MD08G1008400
108	2.3e-15	58.1	7.9	7.6e-07	30.8	1.2	4	4	MD11G1037200
109	4.3e-15	57.2	4	6.8e-15	56.6	2	2.1	1	MD09G1052700
110	4.3e-15	57.2	5.2	2.5e-14	54.7	1.4	2.3	3	MD00G1125300
111	6.8e-15	56.5	9	2.4e-08	35.6	1.2	3.6	4	MD03G1036500
112	1.1e-14	55.9	3.6	3.2e-08	35.2	0.4	2.4	2	MD00G1075800
113	1.8e-14	55.2	0.3	2e-14	55	0.3	1	1	MD17G1283300
114	3.3e-14	54.4	11.2	8.3e-09	37.1	2.3	2.7	2	MD08G1043100
115	4.1e-14	54	3.8	2e-08	35.8	0.1	2.4	2	MD02G1005100
116	5.9e-14	53.5	5.9	3.1e-08	35.2	0.3	2.9	2	MD09G1194500
117	7e-14	53.3	0.1	1.5e-13	52.3	0.1	1.6	1	MD03G1107800
118	1.3e-13	52.5	7.1	1.1e-05	27	0	3.9	3	MD08G1152800
119	1.5e-13	52.2	6.6	6.6e-06	27.8	0.5	2.9	3	MD14G1130200
120	1.6e-13	52.2	6.6	1e-08	36.8	0.5	2.9	2	MD06G1109200
121	2.7e-13	51.4	0.1	6.9e-06	27.7	0	3.1	3	MD10G1139000
122	3.1e-13	51.2	6.3	3.1e-07	32	0.2	2.6	2	MD09G1194600
123	3.7e-13	51	3.5	2e-08	35.8	0.2	2.4	2	MD17G1216100
124	3.8e-13	51	2.7	9.4e-13	49.7	2.3	1.8	1	MD14G1201700
125	4.6e-13	50.7	0.4	2e-05	26.2	0.1	2.9	2	MD14G1077400
126	5.3e-13	50.5	2.3	5.3e-13	50.5	2.3	1.9	1	MD13G1070500
127	6.4e-13	50.2	10.1	7.2e-09	37.3	2.1	2.8	3	MD07G1288800
128	7.1e-13	50.1	0.4	1.2e-12	49.3	0.4	1.4	1	MD09G1118500
129	8.1e-13	49.9	0.8	1.4e-12	49.2	0.8	1.4	1	MD09G1118000
130	9.2e-13	49.7	0.2	1.4e-12	49.1	0.2	1.3	1	MD09G1262700
131	9.2e-13	49.7	8.6	1.3e-08	36.4	1.8	1.8	2	MD04G1036600
132	1e-12	49.6	2.4	1.6e-12	49	1.4	1.8	1	MD06G1194700
133	1.5e-12	49.1	0.5	1.8e-12	48.8	0.5	1.1	1	MD05G1258400
134	1.5e-12	49	0.1	2e-05	26.2	0.1	2.4	2	MD12G1082900
135	2.5e-12	48.3	7.8	1.3e-06	30.1	2.4	2.7	2	MD00G1132600
136	3.4e-12	47.9	0.5	6.2e-12	47.1	0.4	1.5	1	MD17G1257600
137	4.7e-12	47.5	3.6	1.6e-09	39.3	1.1	1.7	2	MD02G1319800
138	7.2e-12	46.9	1.3	7.1e-11	43.7	0.2	2.2	2	MD08G1123200
139	1.2e-11	46.1	0.1	4.5e-07	31.5	0	3.3	2	MD10G1116400
140	1.3e-11	46.1	7.6	1.4e-06	30	2.1	2.6	2	MD06G1046100
141	1.6e-11	45.8	0.2	3.2e-08	35.2	0.1	2.7	2	MD10G1329000
142	1.6e-11	45.7	0.3	3.6e-11	44.6	0.2	1.7	1	MD17G1109300
143	1.6e-11	45.7	2.4	8.1e-10	40.3	0.5	2.2	2	MD03G1137400
144	2.5e-11	45.2	0.9	9.9e-05	24	0	2.7	2	MD14G1061500
145	2.8e-11	45	0.5	0.00016	23.3	0	2.7	2	MD14G1077700
146	4.8e-11	44.2	0.2	6.4e-11	43.8	0.2	1.1	1	MD07G1265800
147	6.2e-11	43.9	5.2	1.2e-06	30.1	0.7	2.3	2	MD01G1081000
148	7e-11	43.7	0.1	0.00061	21.5	0	3	2	MD06G1007400
149	7.5e-11	43.6	2.2	2e-09	39	0.2	2.1	2	MD13G1139600
150	9.1e-11	43.3	0.7	2.3e-10	42	0.1	1.9	1	MD15G1102200
151	1.1e-10	43	3.8	0.0011	20.6	0	4	4	MD11G1217500
152	1.3e-10	42.8	1.9	3.1e-10	41.6	1.9	1.7	1	MD11G1258400
153	1.8e-10	42.4	1.6	3.4e-10	41.5	1.6	1.5	1	MD03G1238300
154	3.8e-10	41.3	0.8	0.003	19.3	0	2.9	2	MD00G1075300
155	4.5e-10	41.1	0.6	8.8e-10	40.2	0.6	1.5	1	MD10G1284800
156	4.6e-10	41.1	1.8	2.3e-06	29.2	0	3.5	2	MD05G1114400
157	6.8e-10	40.5	10.4	1.3e-06	30.1	0.5	5.3	4	MD16G1173200
158	1.6e-09	39.4	0.5	0.0016	20.1	0	2.6	2	MD03G1144700
159	1.8e-09	39.2	0.5	2.8e-09	38.6	0.5	1.3	1	MD09G1001800
160	1.9e-09	39.1	1.8	1.9e-09	39.1	1.8	2.2	1	MD02G1210400
161	2e-09	39	4	3.5e-05	25.5	0.3	2.6	2	MD02G1197300
162	2.2e-09	38.9	4.5	4.1e-09	38	4.5	1.5	1	MD17G1233800
163	2.4e-09	38.8	1.6	0.00026	22.6	0.1	2.1	2	MD12G1080300
164	2.8e-09	38.6	0.7	0.0035	19	0	3.5	3	MD05G1135500
165	3.6e-09	38.2	9.5	9.2e-06	27.3	0.5	4.8	4	MD13G1171500
166	3.9e-09	38.1	0.8	0.0035	19.1	0	3.3	2	MD10G1140800
167	4.4e-09	37.9	3.5	3.9e-05	25.3	0.2	2.6	2	MD07G1123700
168	5.2e-09	37.7	0.6	1e-08	36.8	0.6	1.5	1	MD10G1284700
169	8.6e-09	37	3.4	2.4e-08	35.6	3.4	1.7	1	MD17G1240200
170	1.2e-08	36.6	0.5	1.6e-08	36.1	0.5	1.3	1	MD06G1216800
171	1.3e-08	36.5	0.1	2.6e-08	35.5	0.1	1.5	1	MD15G1149200
172	1.9e-08	35.9	0.1	2.6e-08	35.5	0.1	1.2	1	MD06G1056000
173	2e-08	35.8	1.4	3.7e-08	35	1.4	1.5	1	MD03G1238700
174	2.3e-08	35.6	0.1	3e-08	35.3	0.1	1.2	1	MD06G1056200
175	3.1e-08	35.2	9.7	4.1e-05	25.2	3.9	2.7	2	MD07G1157000
176	4.7e-08	34.6	0.4	9.5e-07	30.5	0.4	2.1	1	MD14G1000900
177	5.5e-08	34.4	0.3	1e-07	33.5	0.3	1.5	1	MD03G1238600
178	6.9e-08	34.1	0.2	1.4e-07	33.1	0.2	1.5	1	MD05G1305500
179	7.9e-08	33.9	5	0.00011	23.9	0.3	2.3	2	MD06G1128500
180	9e-08	33.7	3	2.3e-07	32.4	3	1.7	1	MD09G1247300
181	1.7e-07	32.8	0.4	3.3e-07	31.9	0.4	1.4	1	MD10G1284900
182	2e-07	32.6	3	0.00013	23.7	0.1	2.2	3	MD16G1145100
183	4.7e-07	31.5	0.3	2.6e-06	29	0	2.3	1	MD11G1210300
184	4.9e-07	31.4	0.3	5.4e-06	28.1	0.1	2.8	2	MD08G1222700
185	8.3e-07	30.6	0.7	4e-06	28.5	0.1	2.4	1	MD03G1194000
186	9.5e-07	30.5	0	0.0037	19	0	2.7	2	MD12G1219900
187	1e-06	30.4	0	1.6e-06	29.8	0	1.3	1	MD04G1220600
188	2.4e-06	29.2	0	4.7e-06	28.3	0	1.5	1	MD13G1037800
189	2.5e-06	29.1	0	2.5e-06	29.1	0	1.1	1	MD02G1266000
190	7.2e-06	27.7	1.4	1.8e-05	26.4	1.4	1.7	1	MD09G1096300
191	1.2e-05	27	2.6	3.1e-05	25.6	0	3.1	1	MD15G1146400
192	1.2e-05	26.9	0.5	1.2e-05	26.9	0.5	1.6	1	MD08G1159800
193	2e-05	26.2	0.7	3.4e-05	25.5	0.7	1.5	1	MD02G1236300
194	2.7e-05	25.8	0.4	0.00011	23.8	0.2	2.1	1	MD06G1093000
195	3.2e-05	25.6	0	3.2e-05	25.6	0	3.8	1	MD02G1003200
196	5.3e-05	24.9	0.9	0.00017	23.2	0.2	2.2	1	MD14G1113700
197	9e-05	24.1	0.1	0.00036	22.2	0.1	2.1	1	MD13G1134500
198	0.00012	23.7	0	0.00031	22.4	0	1.7	1	MD07G1063300
199	0.00013	23.7	0	1.2	10.9	0	2.5	2	MD11G1286300
200	0.00016	23.3	0	0.94	11.3	0	2.5	2	MD03G1265800
201	0.00016	23.3	0	0.00044	21.9	0	1.8	1	MD11G1118400
202	0.00016	23.3	0.3	0.00054	21.6	0.2	2	1	MD14G1211700
203	0.00021	23	0.1	0.00056	21.6	0.1	1.8	1	MD03G1106300
204	0.00029	22.5	0.7	0.3	12.8	0	2.7	2	MD00G1057000
205	0.00037	22.2	0.1	0.42	12.4	0	2.8	2	MD10G1337300
206	0.00039	22.1	1.3	0.013	17.2	0.1	2.4	2	MD02G1099900
207	0.00049	21.8	0	0.00055	21.6	0	1.1	1	MD05G1354400
208	0.0005	21.8	0.2	0.015	17	0	2.4	2	MD05G1228500
209	0.00058	21.5	0.1	0.0041	18.8	0	2.5	1	MD15G1017300
210	0.00078	21.1	0.1	0.0052	18.5	0	1.9	1	MD11G1164500
211	0.00086	21	3.7	0.035	15.8	0.5	2.6	2	MD15G1222800
212	0.0011	20.6	0.1	0.0033	19.1	0.1	1.8	1	MD17G1084300
213	0.0013	20.4	0.5	1	11.1	0.1	2.7	2	MD03G1183700
214	0.0014	20.3	0.2	0.0029	19.3	0.2	1.6	1	MD05G1329500
215	0.0018	20	2	0.031	16	2	2.5	1	MD10G1306100
216	0.003	19.3	0	0.044	15.5	0.2	2.4	1	MD01G1130600
217	0.0033	19.1	2	0.079	14.7	0.2	2.7	3	MD14G1033800
218	0.0033	19.1	1.1	0.011	17.5	1.1	1.9	1	MD15G1162000
219	0.0033	19.1	2.3	0.022	16.5	2.2	2	2	MD01G1219100
220	0.0034	19.1	0	5.9	8.7	0	2.6	2	MD04G1205700
221	0.0037	19	0.1	0.0077	17.9	0	1.6	1	MD07G1154400
222	0.0041	18.8	4.5	0.057	15.1	0.3	2.5	2	MD07G1178700
223	0.0042	18.8	0.1	0.0054	18.4	0.1	1.4	1	MD02G1063600
224	0.0042	18.8	0.2	0.029	16.1	0.1	2.5	1	MD08G1018000
225	0.0044	18.7	0.4	0.014	17.1	0.4	1.9	1	MD16G1069300
226	0.0051	18.5	0	0.0079	17.9	0	1.5	1	MD01G1085500
227	0.0074	18	0.1	0.14	13.9	0	2.1	1	MD17G1284200
228	0.0078	17.9	0.1	0.02	16.6	0	1.7	1	MD14G1077800
229	0.0084	17.8	0.1	0.14	13.9	0	2.1	1	MD09G1289500
230	0.0098	17.6	0.9	0.037	15.8	0.9	2	1	MD11G1200700
	------------------ inclusion threshold ------------------
	0.012	17.3	0	0.019	16.7	0	1.4	1	MD14G1065500
	0.013	17.2	0	0.018	16.8	0	1.2	1	MD06G1082700
	0.013	17.2	0.8	0.097	14.4	0.8	2.3	1	MD03G1183800
	0.016	17	0.7	0.42	12.4	0.1	3.2	1	MD11G1207500
	0.018	16.7	1.9	0.38	12.5	1.9	2.6	1	MD05G1329200
	0.021	16.5	0	0.83	11.4	0	3	2	MD10G1089900
	0.023	16.4	0.1	0.065	15	0.1	1.8	1	MD10G1303600
	0.025	16.3	0	0.065	15	0	1.7	1	MD05G1325700
	0.025	16.3	0	0.68	11.7	0	2.9	2	MD15G1280600
	0.031	16	0	0.61	11.9	0	2.9	1	MD02G1168300
	0.041	15.6	0	0.065	15	0	1.4	1	MD03G1203500
	0.041	15.6	0.2	0.14	13.9	0.1	1.6	1	MD05G1146300
	0.054	15.2	0.7	8	8.3	0	3.3	2	MD10G1311800
	0.061	15.1	0.8	0.2	13.4	0.8	1.9	1	MD11G1233100
	0.091	14.5	0	0.1	14.3	0	1.1	1	MD05G1145300
	0.094	14.5	0.1	5.9	8.7	0	2.2	1	MD10G1266500
	0.096	14.4	0.1	0.12	14.1	0.1	1.3	1	MD11G1152700
	0.1	14.3	2.4	9.6	8	0	3.6	2	MD05G1336300
	0.12	14.1	0.1	5.6	8.8	0	2.4	2	MD09G1150900
	0.15	13.8	0.2	0.28	13	0.2	1.6	1	MD17G1088900
	0.17	13.7	0.1	0.25	13.1	0.1	1.4	1	MD02G1236200
	0.18	13.6	0.1	0.51	12.1	0.1	1.4	1	MD05G1148500
	0.18	13.6	0.5	0.33	12.7	0.5	1.5	1	MD03G1185700
	0.18	13.5	0	0.22	13.3	0	1.2	1	MD05G1146800
	0.2	13.4	0	0.29	12.9	0	1.3	1	MD07G1163800
	0.24	13.2	0.2	0.56	12	0.2	1.7	1	MD09G1101400
	0.27	13	0.1	2.6	9.8	0.1	2.4	2	MD15G1052100
	0.28	13	0.5	3.3	9.5	0.5	2.8	1	MD12G1240800
	0.31	12.8	0	23	6.8	0	2.3	1	MD05G1290400
