# Supplementary material for: Genome-Wide Analysis of the Apple CBL Family Reveals That Mdcbl10.1 Functions Positively in Modulating Apple Salt Tolerance
Source: Int J Mol Sci. 2021 Nov 18;22(22):12430. doi: 10.3390/ijms222212430 (PMC8624107; doi:10.3390/ijms222212430)
Supplement: Supplementary file 1 [file ijms-22-12430-s001.zip › Supplementary File_S3.xlsx]

## Sheet: Sheet1
	Site name	Sequence	Function	MdSOS3	MdCBL5	MdCBL8	MdCBL10.1	MdCBL10.2	MdCBL10.3	MdCBL1.1	MdCBL1.2	MdCBL3.1	MdCBL3.2
Stress response	ARE	AAACCA	cis-acting regulatory element essential for the anaerobic induction	441-/ 686-/ 818+/ 1491-	——	182+/ 990-/ 1170-	167-	152-/ 544-/ 1384+	295+/ 1233+	165+/ 328+/ 840-/ 1340-	869-/ 1345-	544-/ 1236-/ 1443-	99+/ 183-/ 306+/ 1443-
	GC-motif	CCCCCG	enhancer-like element involved in anoxic specific inducibility	1254+/ 1258-	——	——	——	——	——	——	——	——	——
	LTR	CCGAAA	cis-acting element involved in low-temperature responsiveness	——	88-/ 683+	1327+	989+	——	349-/ 373-	530-	557-/ 657+	741-/ 962+	945+/ 1094-
	TC-rich repeats	ATTCTCTAAC	cis-acting element involved in defense and stress responsiveness	——	866-	——	527+	——	——	——	——	——	128+/ 742+/ 1131-
	MBS	CAACTG	MYB binding site involved in drought-inducibility	28-	——	——	1216+	——	——	——	——	——	——
Hormone response	ABRE/ABRE3a/ABRE4	ACGTG / TACGTG / CACGTA	cis-acting element involved in the abscisic acid responsiveness	245±	588-/ 1100+/ 1348-/ 1378+/ 1484±	321+/ 419±/ 444+/ 495±	709+/ 1291±	527+/ 946+/ 1031±	312+/ 800±/ 1145-/ 1238±	——	——	15+/ 48±/ 99±	——
	AuxRR-core	GGTCCAT	cis-acting regulatory element involved in auxin responsiveness	——	——	——	——	——	——	——	——	——	——
	TGA-element	AACGAC	auxin-responsive element	——	996-	——	601-	——	559+	——	786-	176-	175-
	CGTCA/TGACG-motif	CGTCA / TGACG	cis-acting regulatory element involved in the MeJA-responsiveness	842±	101±/ 916±/ 1261±/ 1368±	442±	157±/ 686±	405±/ 525±/ 944±/ 1174±	963±/ 1026±	——	——	359±	——
	ERE	ATTTTAAA	ethylene-responsive element	——	——	453-	——	642+/ 1284-/ 1334-	——	——	——	1087+	——
	GARE-motif	TCTGTTG	gibberellin-responsive element	——	442-/ 1462-	——	——	——	——	——	1406+	——	——
	P-box	CCTTTTG	gibberellin-responsive element	——	332-	——	——	——	——	151-	1166-	——	——
	TATC-box	TATCCCA	cis-acting element involved in gibberellin-responsiveness	——	——	1367-	728-	——	——	——	——	——	——
	TCA-element	CCATCTTTTT	cis-acting element involved in salicylic acid responsiveness	——	813+	——	748+	——	——	——	829+/ 1057-	394+	387+
Others	circadian	CAAAGATATC	cis-acting regulatory element involved in circadian control	1060+/ 1064-	——	——	——	——	——	——	——	——	——
	O2-site	G(A/T)TGA(C/T)(A/G)TG(A/G)	cis-acting regulatory element involved in zein metabolism regulation	——	26-	325+/ 440+	——	523+	——	——	——	——	——
	WUN-motif	TTATTACAT	wound-responsive element	——	——	——	——	1121-	——	——	——	——	——
